# Supplementary material for: Genetic screen in Drosophila muscle identifies autophagy-mediated T-tubule remodeling and a Rab2 role in autophagy
Source: eLife. 2017 Jan 7;6:e23367. doi: 10.7554/eLife.23367 (PMC5249261; doi:10.7554/eLife.23367)
Supplement: Supplementary file 1. — DOI: http://dx.doi.org/10.7554/eLife.23367.036 [file elife-23367-supp1.xlsx]

## Sheet: Sheet1
Category	Drosophila	CG number	RNAi used	Collection	Source	Viability at adult	RNAi on mCD8:GFP
Arf GTPases	Arf79F	CG8385	23082	GD	VDRC	lethal at larval stage	-
			29538	VALIUM10	TRiP	mobility defect in adult	normal
	Arf102F	CG11027	12931	GD	VDRC	lethal at larval stage	-
			101456	KK	VDRC	eclosion defect	fuzzy
			27268	VALIUM10	TRiP	lethal at larval stage	-
	Arf51F	CG8156	24224	GD	VDRC	normal	-
			100726	KK	VDRC	normal	-
			27261	VALIUM10	TRiP	lethal at pupal stage	-
	Arf72A	CG6025	17826	GD	VDRC	normal	-
			106474	KK	VDRC	normal	-
			27052	VALIUM10	TRiP	normal	-
	CG7039	CG7039	26007	GD	VDRC	lethal at larval stage	-
			100752	KK	VDRC	normal	-
			27501	VALIUM10	TRiP	lethal at pupal stage	-
	Arf84F	CG7435	44333	GD	VDRC	lethal at larval stage	-
			48430	GD	VDRC	normal	-
			29588	VALIUM10	TRiP	lethal at pupal stage	-
	dnd	CG6560	34383	VALIUM20	TRiP	normal	-
	CG6560	CG6560	104311	KK	VDRC	lethal at larval stage	-
	CG2219	CG2219	41690	GD	VDRC	normal	-
			107995	KK	VDRC	normal	-
	CG7197	CG7197	19735	GD	VDRC	normal	-
			29450	VALIUM10	TRiP	normal	-
	CG7735	CG7735	43508	GD	VDRC	normal	-
			104462	KK	VDRC	mobility defect in adult	minor defect
	CG7891	CG7891	26085	GD	VDRC	eclosion defect	fuzzy
	CG17819	CG17819	45422	GD	VDRC	normal	-
			108496	KK	VDRC	normal	-
	CG13692	CG13692	32060	GD	VDRC	lethal at pupal stage	-
			102036	KK	VDRC	lethal at pupal stage	-
			33341	VALIUM20	TRiP	lethal at pupal stage	-
	Sar1	CG7073	34191	GD	VDRC	lethal at larval stage	-
			32364	VALIUM20	TRiP	lethal at larval stage	-
SNXs	SNX2	CG2774	38301	VALIUM20	TRiP	normal	-
	SNX6	CG8282	110170	KK	VDRC	eclosion defect	fuzzy
			24276	GD	VDRC	mobility defect in adult	minor defect
			38278	VALIUM20	TRiP	lethal at pupal stage	-
	SNX18	CG6757	22412	GD	VDRC	normal	-
			27653	VALIUM10	TRiP	normal	-
	SNX3	CG6359	34166	GD	VDRC	normal	-
			104494	KK	VDRC	normal	-
	SNX21	CG3077	109618	KK	VDRC	eclosion defect	loss of transverse
	Snazarus	CG1514	105671	KK	VDRC	lethal at pupal stage	-
			28373	VALIUM10	TRiP	lethal at larval stage	-
	SNX17	CG5734	43798	GD	VDRC	mobility defect in adult	minor defect
			109452	KK	VDRC	normal	-
	SNX23	CG5658	40603	GD	VDRC	lethal at pupal stage	-
	SNX26	CG42274	28047	GD	VDRC	normal	-
			104589	KK	VDRC	normal	-
			31165	VALIUM1	TRiP	normal	-
	SNX27	CG32758	28457	GD	VDRC	normal	-
			108542	KK	VDRC	lethal at pupal stage	-
			38225	VALIUM20	TRiP	normal	-
Rab GTPases	Rab1	CG3320	34670	VALIUM20	TRiP	normal	-
	Rab2	CG3269	34767	GD	VDRC	eclosion defect	small vesicles
			105358	KK	VDRC	lethal at pupal stage	small vesicles
			34922	VALIUM20	TRiP	normal	-
	Rab3	CG7576	100787	KK	VDRC	eclosion defect	minor defect
			38307	VALIUM20	TRiP	normal	-
	Rab4	CG4921	24672	GD	VDRC	mobility defect in adult	big vacuoles
			33757	VALIUM20	TRiP	normal	-
			106651	KK	VDRC	eclosion defect	minor defect
	Rab5	CG3664	34096	GD	VDRC	lethal at larval stage	-
			103945	KK	VDRC	lethal at larval stage	-
			34832	VALIUM20	TRiP	lethal at pupal stage	-
	Rab6	CG6601	22363	GD	VDRC	normal	-
			100774	KK	VDRC	normal	-
			35744	VALIUM20	TRiP	normal	-
	Rab7	CG5915	40338	GD	VDRC	mobility defect in adult	small vesicles
			27051	VALIUM10	TRiP	mobility defect in adult	small vesicles
	Rab8	CG8287	27519	VALIUM10	TRiP	normal	-
			28758	GD	VDRC	normal	-
	Rab9	CG9994	107192	KK	VDRC	normal	-
			31688	VALIUM1	TRiP	normal	-
			43486	GD	VDRC	normal	-
	Rab9D	CG32678	49737	GD	VDRC	normal	-
			109376	KK	VDRC	normal	-
	Rab9Db	CG9807	29282	GD	VDRC	normal	-
			109089	KK	VDRC	normal	-
			38269	VALIUM20	TRiP	normal	-
	Rab10	CG17060	46792	GD	VDRC	eclosion defect	big vacuoles
			101454	KK	VDRC	normal	-
			26289	VALIUM10	TRiP	normal	-
			28758	GD	VDRC	mobility defect in adult	fuzzy
	Rab11	CG5771	108382	KK	VDRC	lethal at larval stage	-
			27730	VALIUM10	TRiP	lethal at larval stage	-
			22198	GD	VDRC	lethal at larval stage	-
	Rab14	CG4212	104392	KK	VDRC	normal	-
			34654	VALIUM20	TRiP	normal	-
			45774	GD	VDRC	normal	-
	Rab18/RabRP4	CG3129	34734	VALIUM20	TRiP	normal	-
			40228	GD	VDRC	lethal at larval stage	-
	Rab19/RabRP3	CG7062	103653	KK	VDRC	eclosion defect	minor defect
			34607	VALIUM20	TRiP	normal	-
	Rab21	CG17515	109991	KK	VDRC	eclosion defect	minor defect
			29403	VALIUM10	TRiP	normal	-
			32941	GD	VDRC	lethal at pupal stage	-
	Rab23	CG2108	28025	VALIUM10	TRiP	normal	-
			103630	KK	VDRC	normal	-
	Rab26	CG34410	101330	KK	VDRC	mobility defect in adult	fuzzy
			31177	VALIUM1	TRiP	normal	-
			43730	GD	VDRC	normal	-
	Rab27	CG14791	35774	VALIUM20	VDRC	normal	-
	Rab30	CG9100	27004	GD	VDRC	lethal at pupal stage	-
			31120	VALIUM1	TRiP	normal	-
	Rab32	CG8024	38956	VALIUM20	TRiP	normal	-
			104348	KK	VDRC	lethal at larval stage	-
	Rab35	CG9575	28342	VALIUM10	TRiP	mobility defect in adult	big vacuoles
			101361	KK	VDRC	eclosion defect	big vacuoles
	Rab39	CG12156	31665	GD	VDRC	lethal at pupal stage	-
			25953	VALIUM10	TRiP	normal	-
	Rab40	CG1900	110563	KK	VDRC	eclosion defect	disorganized
			29579	VALIUM10	TRiP	eclosion defect	disorganized
	RabX1	CG3870	28033	VALIUM10	TRiP	normal	-
			103039	GD	VDRC	lethal at larval stage	-
	RabX2	CG2885	49851	GD	VDRC	mobility defect in adult	fuzzy
			32360	VALIUM20	TRiP	normal	-
	RabX3/Rab9Fb	CG32670	102312	KK	VDRC	normal	-
			34374	VALIUM20	TRiP	lethal at pupal stage	-
			52372	GD	VDRC	eclosion defect	(detached IOMs)
	RabX4	CG31118	28704	VALIUM10	TRiP	eclosion defect	(detached IOMs)
	RabX5	CG7980	28045	VALIUM10	TRiP	normal	-
			103630	KK	VDRC	eclosion defect	normal
	RabX6	CG12015	50816	GD	VDRC	lethal at larval stage	-
			26281	VALIUM10	TRiP	lethal at larval stage	-
			22198	GD	VDRC	lethal at larval stage	-
BAR proteins	Amphiphysin	CG8604	7190	GD	VDRC	normal	-
			9264	GD	VDRC	normal	-
			28048	VALIUM10	TRiP	mobility defect in adult	thick longitudinal
	endophilin A	CG14296	24617	GD	VDRC	normal	-
			110642	KK	VDRC	lethal at pupal stage	-
			27679	VALIUM10	TRiP	lethal at pupal stage	-
	endophilin B	CG9834	29290	GD	VDRC	lethal at larval stage	-
			104712	KK	VDRC	lethal at larval stage	-
			34935	VALIUM20	TRiP	normal	-
	RhoGAP92B	CG4755	31924	GD	VDRC	normal	-
			34895	GD	VDRC	normal	-
			50771	GD	VDRC	normal	-
			105663	KK	VDRC	mobility defect in adult	loss of transverse
			33391	VALIUM20	TRiP	normal	-
	Graf	CG8948	42165	GD	VDRC	normal	-
			110812	KK	VDRC	eclosion defect	normal
			31692	VALIUM1	TRiP	normal	-
	CenB1A	CG6742	27739	GD	VDRC	lethal at pupal stage	-
			31147	VALIUM1	TRiP	normal	-
	Asap1	CG30372	106932	KK	VDRC	normal	-
			31149	VALIUM1	TRiP	normal	-
	CG10566	CG10566	105120	KK	VDRC	normal	-
			28379	VALIUM10	TRiP	normal	-
	PICK1	CG6167	22268	GD	VDRC	lethal at pupal stage	-
			104486	KK	VDRC	eclosion defect	loss of transverse
			31258	VALIUM1	TRiP	eclosion defect	normal
	CG17184	CG17184	20401	GD	VDRC	mobility defect in adult	normal
	CG8176	CG8176	25033	GD	VDRC	normal	-
			25034	GD	VDRC	normal	-
	Syndapin	CG33094	40018	GD	VDRC	lethal at pupal stage	-
			104580	KK	VDRC	normal	-
			27297	VALIUM10	TRiP	normal	-
	Cip4	CG15015	18492	GD	VDRC	lethal at pupal stage	-
			108625	KK	VDRC	normal	-
			31646	VALIUM1	TRiP	normal	-
	Fps85D	CG8874	107266	KK	VDRC	mobility defect in adult	fuzzy
			33375	VALIUM20	TRiP	normal	-
	CG42388	CG42388	25108	GD	VDRC	normal	-
			40328	GD	VDRC	lethal at pupal stage	-
			101852	KK	VDRC	normal	-
			103987	KK	VDRC	mobility defect in adult	normal
	CG32082	CG32082	50019	GD	VDRC	normal	-
			110374	KK	VDRC	normal	-
	MIM/CG33558	CG33558	46456	GD	VDRC	normal	-
			100164	KK	VDRC	normal	-
			38246	VALIUM20	TRiP	normal	-
	Nervous Wreck	CG43479	27713	VALIUM10	TRiP	lethal at larval stage	-
SNAREs	Syntaxin1A	CG31136	33112	GD	VDRC	lethal at larval stage	-
			25811	VALIUM10	TRiP	lethal at pupal stage	-
	Syntaxin4	CG2715	102466	KK	VDRC	eclosion defect	minor defect
			31667	VALIUM1	TRiP	normal	-
	Syntaxin5	CG4214	3859	GD	VDRC	lethal at larval stage	-
			108928	KK	VDRC	lethal at larval stage	-
			29397	VALIUM10	TRiP	lethal at larval stage	-
	Syntaxin6	CG7736	104795	KK	VDRC	eclosion defect	big vacuoles
			28505	VALIUM10	TRiP	normal	-
	Syntaxin7	CG5081	5413	GD	VDRC	lethal at pupal stage	-
			107264	KK	VDRC	lethal at pupal stage	-
			29546	VALIUM10	TRiP	lethal at pupal stage	-
	Syntaxin8	CG4109	42562	GD	VDRC	lethal at larval stage	-
			47154	GD	VDRC	lethal at larval stage	-
			107014	KK	VDRC	lethal at larval stage	-
			26013	VALIUM10	TRiP	normal	-
	Syntaxin13	CG11278	8361	GD	VDRC	lethal at pupal stage	-
			102432	KK	VDRC	eclosion defect	fuzzy
			38525	VALIUM20	TRiP	normal	-
	Syntaxin16	CG1467	8644	GD	VDRC	normal	-
			109504	KK	VDRC	eclosion defect	normal
			25884	VALIUM10	TRiP	lethal at pupal stage	-
	Syntaxin17	CG7452	36595	GD	VDRC	mobility defect in adult	small vesicles
			108825	KK	VDRC	eclosion defect	small vesicles
			25896	VALIUM10	TRiP	mobility defect in adult	small vesicles
	Ufe1/Syntaxin18	CG13626	1209	GD	VDRC	normal	-
			105113	KK	VDRC	lethal at larval stage	-
			26721	VALIUM10	TRiP	lethal at larval stage	-
	SNAP-25	CG40452	34377	VALIUM20	TRiP	normal	-
	SNAP-24	CG9474	48033	GD	VDRC	mobility defect in adult	normal
			108209	KK	VDRC	mobility defect in adult	fuzzy
			28719	VALIUM10	TRiP	eclosion defect	fuzzy
	SNAP-29/ubiSNAP	CG11173	18172	GD	VDRC	lethal at pupal stage	-
			107947	KK	VDRC	mobility defect in adult	small vesicles
			25862	VALIUM10	TRiP	eclosion defect	small vesicles
	Bet1	CG14084	8420	GD	VDRC	lethal at larval stage	-
	n-Syb	CG17248	49202	GD	VDRC	mobility defect in adult	fuzzy
			104531	KK	VDRC	mobility defect in adult	fuzzy
			31983	VALIUM10	TRiP	normal	-
	c-Syb	CG12210	30605	GD	VDRC	normal	-
			102922	KK	VDRC	normal	-
			38234	VALIUM20	TRiP	normal	-
	Sec22	CG7359	9888	GD	VDRC	mobility defect in adult	(detached IOMs)
			100766	KK	VDRC	eclosion defect	(detached IOMs)
			34893	VALIUM20	TRiP	normal	-
	VAMP7/8	CG1599	108733	KK	VDRC	normal	-
			38300	VALIUM20	TRiP	normal	-
			1599R-1	NIG	NIG	mobility defect in adult	small vesicles
	Ykt6	CG1515	105648	KK	VDRC	eclosion defect	(detached IOMs)
			38314	VALIUM20	TRiP	normal	-
	GOS28	CG7700	12152	GD	VDRC	normal	-
			100289	KK	VDRC	eclosion defect	fuzzy
			34724	VALIUM20	TRiP	normal	-
	membrin	CG4780	44534	GD	VDRC	lethal at pupal stage	-
			109404	KK	VDRC	eclosion defect	fuzzy
	Vti1	CG3279	45725	GD	VDRC	normal	-
			45726	GD	VDRC	normal	-
			38526	VALIUM20	TRiP	normal	-
			3279R-4	NIG	NIG	normal	-
	Use1	CG14181	100019	KK	VDRC	lethal at pupal stage	-
			42549	GD	VDRC	lethal at pupal stage	-
	Sec20	CG2023	100264	KK	VDRC	lethal at pupal stage	-
			34693	VALIUM20	TRiP	lethal at pupal stage	-
PIP kinases	C1. PI3K92E	CG4141	38986	GD	VDRC	normal	-
			27690	VALIUM10	TRiP	lethal at pupal stage	-
	Pi3K21B	CG2699	104179	KK	VDRC	lethal at pupal stage	-
	C2. PI3K68D	CG11621	16240	GD	VDRC	normal	-
			34621	VALIUM20	TRiP	normal	-
	C3. Pi3K59F	CG5373	100296	KK	VDRC	lethal at pupal stage	-
			33384	VALIUM20	TRiP	normal	-
	PI4-Kinase IIIa	CG10260	105614	KK	VDRC	lethal at larval stage	-
			38242	VALIUM20	TRiP	lethal at pupal stage	-
	PI4-Kinase IIIb	CG7004	27786	GD	VDRC	normal	-
			110159	KK	VDRC	mobility defect in adult	minor defect
			29396	VALIUM10	TRiP	normal	-
	PI4KIIa	CG2929	40995	GD	VDRC	mobility defect in adult	fuzzy
			110687	KK	VDRC	normal	-
	Fab1	CG6355	27591	GD	VDRC	lethal at pupal stage	-
			27592	GD	VDRC	normal	-
	Sktl	CG9985	6229	GD	VDRC	lethal at larval stage	-
			101624	KK	VDRC	lethal at larval stage	-
			27715	VALIUM10	TRiP	lethal at larval stage	-
	PIP5K59B	CG3682	47029	GD	VDRC	lethal at pupal stage	-
			108104	KK	VDRC	eclosion defect	loss of transverse
PIP phosphatases	PTEN	CG5671	8550	GD	VDRC	normal	-
			101475	KK	VDRC	mobility defect in adult	minor defect
			33643	VALIUM20	TRiP	mobility defect in adult	minor defect
	MTM1/R2	CG9115	See Ribeiro et al. 2011, PLoS Genetics			mobility defect in adult	big vacuoles
	MTMR6	CG3530	26216	GD	VDRC	mobility defect in adult	normal
			110786	KK	VDRC	eclosion defect	minor defect
			25864	VALIUM20	TRiP	normal	-
	MTMR3	CG3632	26254	GD	VDRC	lethal at pupal stage	-
			110167	KK	VDRC	normal	-
			38341	VALIUM20	TRiP	normal	-
	MTMR12	CG5026	34915	GD	VDRC	normal	-
			105674	KK	VDRC	eclosion defect	fuzzy
			38309	VALIUM20	TRiP	normal	-
	MTMR9	CG14411	17576	GD	VDRC	normal	-
			109622	KK	VDRC	eclosion defect	minor defect
	Sbf	CG6939	22317	GD	VDRC	mobility defect in adult	big vacuoles
			32419	VALIUM20	TRiP	normal	-
	INPP4A/B	CG42271	41672	GD	VDRC	normal	-
			100176	KK	VDRC	eclosion defect	minor defect
			29411	VALIUM10	TRiP	mobility defect in adult	fuzzy
	TMEM55A/B	CG6707	44557	GD	VDRC	normal	-
			110291	KK	VDRC	eclosion defect	big vacuoles
			28316	VALIUM10	TRiP	normal	-
	Synaptojanin	CG6562	46070	GD	VDRC	normal	-
			34378	VALIUM20	TRiP	mobility defect in adult	normal
	OCRL	CG3573	34649	GD	VDRC	normal	-
			110796	KK	VDRC	eclosion defect	big vacuoles
			34722	VALIUM20	TRiP	normal	-
	INPP5K	CG6805	107728	KK	VDRC	eclosion defect	minor defect
			34615	VALIUM20	TRiP	normal	-
	INPP5J	CG9784	30098	GD	VDRC	lethal at pupal stage	-
			108075	KK	VDRC	eclosion defect	loss of transverse
			34723	VALIUM20	TRiP	normal	-
	INPP5E	CG10426	16048	GD	VDRC	mobility defect in adult
			34037	VALIUM20	TRiP	lethal at pupal stage	-
	Plip	CG10371	47624	GD	VDRC	eclosion defect	fuzzy
			104774	KK	VDRC	mobility defect in adult	fuzzy
	Sac1	CG9128	37216	GD	VDRC	normal	-
			37217	GD	VDRC	lethal at pupal stage	-
	CG7956	CG7956	22637	GD	VDRC	eclosion defect	normal
			22638	GD	VDRC	normal	-
	Fig4	CG17840	45037	GD	VDRC	lethal at larval stage	-
			107084	KK	VDRC	normal	-
			38291	VALIUM20	TRiP	normal	-
